# Supplementary material for: Identification of chilling and heat requirements of cherry trees—a statistical approach
Source: Int J Biometeorol. 2012 Oct 6;57(5):679–89. doi: 10.1007/s00484-012-0594-y (PMC3745618; doi:10.1007/s00484-012-0594-y)
Supplement: Supplementary file 3 — (GZ 36.4 kb) [file 484_2012_594_MOESM3_ESM.gz]

Archive with 18 entries (14 files):
- chillR
- chillR/data
- chillR/data/KA_bloom.txt.gz
- chillR/data/KA_weather.txt.gz
- chillR/DESCRIPTION
- chillR/man
- chillR/man/chilling.Rd
- chillR/man/chillR-package.Rd
- chillR/man/interpolate_gaps.Rd
- chillR/man/KA_bloom.Rd
- chillR/man/KA_weather.Rd
- chillR/man/make_hourly_temps.Rd
- chillR/man/PLS_pheno.Rd
- chillR/man/stack_hourly_temps.Rd
- chillR/R
- chillR/R/function_chilling_calculator.r
- chillR/R/function_make_hourly_temperatures.r
- chillR/R/PLS_cherries.r
