# Supplementary material for: Identification of chilling and heat requirements of cherry trees—a statistical approach
Source: Int J Biometeorol. 2012 Oct 6;57(5):679–89. doi: 10.1007/s00484-012-0594-y (PMC3745618; doi:10.1007/s00484-012-0594-y)
Supplement: Supplementary file 3 — (GZ 36.4 kb) [file 484_2012_594_MOESM3_ESM.gz › chillR/DESCRIPTION]

Package: chillR
Type: Package
Title: chillR
Version: 0.5
Date: 2012-08-16
Author: Eike Luedeling
Maintainer: Eike Luedeling <e.luedeling@cgiar.org>
Description: This package calculates winter chill for temperate fruit trees with several common models from daily weather records. It also includes some functions to prepare weather records for such calculations and a function to statistically determine important temperature effects during the dormancy season based on long-term tree phenology records. These can be used to estimate chilling and forcing requirements of temperate fruit trees.
Depends: pls
License: GPL-3
LazyLoad: yes
Packaged: 2012-09-27 14:34:38 UTC; ELuedeling
