# Supplementary material for: Identification of chilling and heat requirements of cherry trees—a statistical approach
Source: Int J Biometeorol. 2012 Oct 6;57(5):679–89. doi: 10.1007/s00484-012-0594-y (PMC3745618; doi:10.1007/s00484-012-0594-y)
Supplement: Supplementary file 3 — (GZ 36.4 kb) [file 484_2012_594_MOESM3_ESM.gz › chillR/man/chilling.Rd]

\name{chilling}
\alias{chilling}
%- Also NEED an '\alias' for EACH other topic documented here.
\title{
  chilling   
}
\description{
This function calculates winter chill for temperate fruit trees according to three commonly used models:
the Chilling Hours Model, the Utah Model and the Dynamic Model. It also calculates Growing Degree Days.
}
\usage{
chilling(THourly, Start_JDay, End_JDay)
}
%- maybe also 'usage' for other objects documented here.
\arguments{
  \item{THourly}{
     THourly is a data frame with columns Year, JDay, Hour and Temp. In this, year should be in YYYY format.
     JDay is the Julian Day, that is the day of the year (e.g. Jan 1 is JDay 1, Feb 1 is JDay 32), Hour is in HH format, and Temp is in degrees Celcius.
}
  \item{Start_JDay}{
     This is the Julian Day at which the calculation of chill units should start.
}
  \item{End_JDay}{
     This is the Julian Day at which the calculation of chill units should end.
}
}
\value{
The function returns a data frame containing calculated chill and growing degrees for each year.
%%  ~Describe the value returned
%%  If it is a LIST, use
%%  \item{comp1 }{Description of 'comp1'}
%%  \item{comp2 }{Description of 'comp2'}
%% ...
}
\references{
Luedeling E and Brown PH, 2011. Equivalence of winter chill models for fruit and nut trees around the world. International Journal of Biometeorology 55, 411-421.
}
\author{
Eike Luedeling
}
\examples{
require(chillR)
data(KA_weather)
data(KA_bloom)
weather<-KA_weather
weather$Tmin<-interpolate_gaps(KA_weather$Tmin)[[1]]
weather$Tmax<-interpolate_gaps(KA_weather$Tmax)[[1]]

PLS_results_path<-paste(getwd(),"/PLS_output",sep="")

PLS_results<-PLS_pheno(
    weather_data_frame=KA_weather,
    split_month=6,   #last month in same year
    bio_data_frame=KA_bloom,
    PLS_results_path=PLS_results_path)

temps<-PLS_results$weather_file


#for the chilling and heat requirement calculations, the resulting
#output files (the image and the table) should be evaluated for
#likely candidate dates for the beginnings and ends of chilling and
#forcing periods. Chilling and forcing between these dates can then
#be summarized using the calls below.

THourly<-make_hourly_temps(latitude=50.4,year_file=temps)
THours<-stack_hourly_temps(hour_file=THourly)

#a simple call to the chilling function produces values for all
#years on record between Start_JDay and End_JDay (these are Julian
#days, i.e. days of the year)

chilling(THourly=THours,Start_JDay=306,End_JDay=42)

#the results can be processed further manually. Alternatively, the
#following set of calls produces an automated evaluation of chilling
#and forcing during different periods, indicated by the Start and
#End columns in the results data.frame created below. The evaluation
#here is restricted to the years for which phenological dates were
#available (bioyears).

results<-data.frame(Start=c(306,325,325),End=c(42,42,356))

suppressWarnings(bioyears<-KA_bloom[which(!is.na(as.numeric(
 as.character(KA_bloom$pheno)))),"Year"])

incl <- function(x, table) match(x, table, nomatch = 0) > 0

for (i in 1:nrow(results))
   {tab<-chilling(THours,results[i,"Start"],results[i,"End"])
    results[i,"CH_mean"]<-round(mean(tab[which(incl(tab$End_year,
       bioyears)),"Chilling_Hours"]))
    results[i,"CH_stdev"]<-round(sd(tab[which(incl(tab$End_year,
       bioyears)),"Chilling_Hours"]))
    results[i,"CH_CV"]<-round(results[i,"CH_stdev"]/results[i,
       "CH_mean"]*1000)/10
    results[i,"Utah_mean"]<-round(mean(tab[which(incl(tab$End_year,
       bioyears)),"Utah_Model"]))
    results[i,"Utah_stdev"]<-round(sd(tab[which(incl(tab$End_year,
       bioyears)),"Utah_Model"]))
    results[i,"Utah_CV"]<-round(results[i,"Utah_stdev"]/results[i,
       "Utah_mean"]*1000)/10
    results[i,"CP_mean"]<-round(mean(tab[which(incl(tab$End_year,
       bioyears)),"Chill_portions"])*10)/10
    results[i,"CP_stdev"]<-round(sd(tab[which(incl(tab$End_year,
       bioyears)),"Chill_portions"])*10)/10
    results[i,"CP_CV"]<-round(results[i,"CP_stdev"]/results[i,
       "CP_mean"]*1000)/10
    results[i,"GDH_mean"]<-round(mean(tab[which(incl(tab$End_year,
       bioyears)),"GDH"]))
    results[i,"GDH_stdev"]<-round(sd(tab[which(incl(tab$End_year,
       bioyears)),"GDH"]))
    results[i,"GDH_CV"]<-round(results[i,"GDH_stdev"]/results[i,
       "GDH_mean"]*1000)/10}

}
% Add one or more standard keywords, see file 'KEYWORDS' in the
% R documentation directory.
\keyword{chillR}
