# Supplementary material for: Identification of chilling and heat requirements of cherry trees—a statistical approach
Source: Int J Biometeorol. 2012 Oct 6;57(5):679–89. doi: 10.1007/s00484-012-0594-y (PMC3745618; doi:10.1007/s00484-012-0594-y)
Supplement: Supplementary file 3 — (GZ 36.4 kb) [file 484_2012_594_MOESM3_ESM.gz › chillR/man/chillR-package.Rd]

\name{chillR-package}
\alias{chillR-package}
\alias{chillR}
\docType{package}
\title{
chillR
}
\description{
This package calculates winter chill for temperate fruit trees with several common models from daily weather records.
It also includes some functions to prepare weather records for such calculations and a function to statistically determine
important temperature effects during the dormancy season based on long-term tree phenology records. These can be used to 
estimate chilling and forcing requirements of temperate fruit trees.
}
\details{
\tabular{ll}{
Package: \tab chillR\cr
Type: \tab Package\cr
Version: \tab 0.5\cr
Date: \tab 2012-08-16\cr
Depends: \tab pls\cr
License: \tab GPL-3\cr
LazyLoad: \tab yes\cr
}

The main purpose of this package is the statistical determination of chilling and forcing requirements of temperature fruit and nut trees
based on long-term phenological datasets. The importance of such calculations is explored in detail in Luedeling (2012). The core of the
procedure, which is documented in Luedeling et al. (2012 or 2013, in press in September 2012), is the function PLS_pheno, which
conducts a PLS regression analysis on observed phenology data. These are correlated with running means of daily mean temperatures, derived
from daily minimum and maximum temperatures. More details of the procedure are given in Luedeling and Gassner (2012). Based on (currently
manual) interpretation of outputs from the PLS procedure, chilling and forcing requirements can be derived. This can be done using the
chilling function of the package, which calculates chill during specified periods for all years included in the temperature records.
The remaining functions interpolate_gaps, make_hourly_temps and stack_hourly_temps are needed for preparing temperature data for use in
the analysis. Finally, the package includes the datasets KA_bloom and KA_weather. These are truncated versions of the data used to produce
the results reported in Luedeling et al. (2012 or 2013).

}
\author{
Eike Luedeling

Maintainer: Eike Luedeling <e.luedeling@cgiar.org>
}
\references{
Luedeling E, Kunz A and Blanke M. Identification of chilling and heat requirements of cherry trees - a statistical approach. International Journal of Biometeorology, 2012 or 2013.\cr 
Luedeling E. Climate change impacts on winter chill for temperate fruit and nut production: a review. Scientia Horticulturae 144, 218-229.\cr 
Luedeling E and Gassner A, 2012. Partial Least Squares Regression for analyzing walnut phenology in California. Agricultural and Forest Meteorology 158, 43-52.
}
\keyword{ package }
\examples{
require(chillR)
data(KA_weather)
data(KA_bloom)
weather<-KA_weather
weather$Tmin<-interpolate_gaps(KA_weather$Tmin)[[1]]
weather$Tmax<-interpolate_gaps(KA_weather$Tmax)[[1]]

PLS_results_path<-paste(getwd(),"/PLS_output",sep="")

PLS_results<-PLS_pheno(
    weather_data_frame=KA_weather,
    split_month=6,   #last month in same year
    bio_data_frame=KA_bloom,
    PLS_results_path=PLS_results_path)

temps<-PLS_results$weather_file


#for the chilling and heat requirement calculations, the resulting
#output files (the image and the table) should be evaluated for
#likely candidate dates for the beginnings and ends of chilling and
#forcing periods. Chilling and forcing between these dates can then
#be summarized using the calls below.

THourly<-make_hourly_temps(latitude=50.4,year_file=temps)
THours<-stack_hourly_temps(hour_file=THourly)

#a simple call to the chilling function produces values for all
#years on record between Start_JDay and End_JDay (these are Julian
#days, i.e. days of the year)

chilling(THourly=THours,Start_JDay=306,End_JDay=42)

#the results can be processed further manually. Alternatively, the
#following set of calls produces an automated evaluation of chilling
#and forcing during different periods, indicated by the Start and
#End columns in the results data.frame created below. The evaluation
#here is restricted to the years for which phenological dates were
#available (bioyears).

results<-data.frame(Start=c(306,325,325),End=c(42,42,356))

suppressWarnings(bioyears<-KA_bloom[which(!is.na(as.numeric(
 as.character(KA_bloom$pheno)))),"Year"])

incl <- function(x, table) match(x, table, nomatch = 0) > 0

for (i in 1:nrow(results))
   {tab<-chilling(THours,results[i,"Start"],results[i,"End"])
    results[i,"CH_mean"]<-round(mean(tab[which(incl(tab$End_year,
       bioyears)),"Chilling_Hours"]))
    results[i,"CH_stdev"]<-round(sd(tab[which(incl(tab$End_year,
       bioyears)),"Chilling_Hours"]))
    results[i,"CH_CV"]<-round(results[i,"CH_stdev"]/results[i,
       "CH_mean"]*1000)/10
    results[i,"Utah_mean"]<-round(mean(tab[which(incl(tab$End_year,
       bioyears)),"Utah_Model"]))
    results[i,"Utah_stdev"]<-round(sd(tab[which(incl(tab$End_year,
       bioyears)),"Utah_Model"]))
    results[i,"Utah_CV"]<-round(results[i,"Utah_stdev"]/results[i,
       "Utah_mean"]*1000)/10
    results[i,"CP_mean"]<-round(mean(tab[which(incl(tab$End_year,
       bioyears)),"Chill_portions"])*10)/10
    results[i,"CP_stdev"]<-round(sd(tab[which(incl(tab$End_year,
       bioyears)),"Chill_portions"])*10)/10
    results[i,"CP_CV"]<-round(results[i,"CP_stdev"]/results[i,
       "CP_mean"]*1000)/10
    results[i,"GDH_mean"]<-round(mean(tab[which(incl(tab$End_year,
       bioyears)),"GDH"]))
    results[i,"GDH_stdev"]<-round(sd(tab[which(incl(tab$End_year,
       bioyears)),"GDH"]))
    results[i,"GDH_CV"]<-round(results[i,"GDH_stdev"]/results[i,
       "GDH_mean"]*1000)/10}

}
