# Supplementary material for: Identification of chilling and heat requirements of cherry trees—a statistical approach
Source: Int J Biometeorol. 2012 Oct 6;57(5):679–89. doi: 10.1007/s00484-012-0594-y (PMC3745618; doi:10.1007/s00484-012-0594-y)
Supplement: Supplementary file 3 — (GZ 36.4 kb) [file 484_2012_594_MOESM3_ESM.gz › chillR/man/interpolate_gaps.Rd]

\name{interpolate_gaps}
\alias{interpolate_gaps}
%- Also NEED an '\alias' for EACH other topic documented here.
\title{
interpolate_gaps
}
\description{
This function takes a vector of values and closes all gaps in the list (NA values) by linear interpolation.
}
\usage{
interpolate_gaps(x)
}
%- maybe also 'usage' for other objects documented here.
\arguments{
  \item{x}{
x is a vector of numeric values, which can contain NA values and non-numeric values, which are then interpreted as missing values.
}
}
\value{
The function returns a list of two vectors interp and miss. interp is similar to vector x where x had values, but all missing values from x are closed by linear interpolation.
miss contains positions of all values in vector x that were interpolated.

}
\author{
Eike Luedeling
}
\examples{
require(chillR)
data(KA_weather)
data(KA_bloom)
weather<-KA_weather
weather$Tmin<-interpolate_gaps(KA_weather$Tmin)[[1]]
weather$Tmax<-interpolate_gaps(KA_weather$Tmax)[[1]]

    
}
% Add one or more standard keywords, see file 'KEYWORDS' in the
% R documentation directory.
\keyword{chillR}
