# Supplementary material for: Identification of chilling and heat requirements of cherry trees—a statistical approach
Source: Int J Biometeorol. 2012 Oct 6;57(5):679–89. doi: 10.1007/s00484-012-0594-y (PMC3745618; doi:10.1007/s00484-012-0594-y)
Supplement: Supplementary file 3 — (GZ 36.4 kb) [file 484_2012_594_MOESM3_ESM.gz › chillR/man/KA_bloom.Rd]

\name{KA_bloom}
\alias{KA_bloom}
\docType{data}
\title{
Cherry bloom data
}
\description{
Bloom data of cv. Schneiders' cherries at Klein-Altendorf, Germany, recorded at the
experimental station of the University of Bonn between 1984 and 2008.
}
\usage{data(KA_bloom)}
\format{
  A data frame with 25 observations on the following 2 variables.
  \describe{
    \item{\code{Year}}{observation year: a numeric vector}
    \item{\code{pheno}}{Julian date of cherry bloom in the respective year: this is numeric but stored as a factor, because missing data is coded by a string}
  }
}
\source{
Data provided by Michael Blanke and Achim Kunz, University of Bonn, Germany}
\references{
Luedeling E, Kunz A and Blanke M. Identification of chilling and heat requirements of cherry trees - a statistical approach.
   International Journal of Biometeorology, 2012 or 2013.
}
\examples{
data(KA_bloom)
}
\keyword{datasets}
