# Supplementary material for: Identification of chilling and heat requirements of cherry trees—a statistical approach
Source: Int J Biometeorol. 2012 Oct 6;57(5):679–89. doi: 10.1007/s00484-012-0594-y (PMC3745618; doi:10.1007/s00484-012-0594-y)
Supplement: Supplementary file 3 — (GZ 36.4 kb) [file 484_2012_594_MOESM3_ESM.gz › chillR/man/KA_weather.Rd]

\name{KA_weather}
\alias{KA_weather}
\docType{data}
\title{
Temperature records from Klein-Altendorf
}
\description{
Minimum and maximum daily temperatures collected at the experimental station of the University
of Bonn at Klein-Altendorf, Germany. Some records are missing, but functions for gap interpolation
are provided in this package.}
\usage{data(KA_weather)}
\format{
  A data frame with 19144 observations on the following 5 variables.
  \describe{
    \item{\code{Year}}{observation year: a numeric vector}
    \item{\code{Month}}{observation month: a numeric vector}
    \item{\code{Day}}{observation day: a numeric vector}
    \item{\code{Tmax}}{daily maximum temperature (C): numeric vector, but stored as a factor, because missing values are coded by a character string} 
    \item{\code{Tmin}}{daily minimum temperature (C): numeric vector, but stored as a factor, because missing values are coded by a character string}  }
}
\source{
Data provided by Michael Blanke and Achim Kunz, University of Bonn, Germany
}
\references{
Luedeling E, Kunz A and Blanke M. Identification of chilling and heat requirements of cherry trees - a statistical approach.
   International Journal of Biometeorology, 2012 or 2013.
}
\examples{
data(KA_weather)
}
\keyword{datasets}
