# Supplementary material for: Identification of chilling and heat requirements of cherry trees—a statistical approach
Source: Int J Biometeorol. 2012 Oct 6;57(5):679–89. doi: 10.1007/s00484-012-0594-y (PMC3745618; doi:10.1007/s00484-012-0594-y)
Supplement: Supplementary file 3 — (GZ 36.4 kb) [file 484_2012_594_MOESM3_ESM.gz › chillR/man/make_hourly_temps.Rd]

\name{make_hourly_temps}
\alias{make_hourly_temps}
%- Also NEED an '\alias' for EACH other topic documented here.
\title{
make_hourly_temps
}
\description{
This function makes hourly temperatures from daily minimuma and maximum temperatures.
}
\usage{
make_hourly_temps(latitude, year_file)
}
%- maybe also 'usage' for other objects documented here.
\arguments{
  \item{latitude}{
The latitude of the location, for which hourly temperatures are to be modeled.
}
  \item{year_file}{
A data.frame without gaps of daily minimum and maximum temperatures. The data.frame can have additional columns, but must include columns Tmin and Tmax.
}
}
\value{
The outut is a data.frame that is similar to the input data.frame, but has 24 additional columns containing modeled hourly temperatures}
\references{
Linvill DE (1990) Calculating chilling hours and chill units from daily maximum and minimum temperature observations. Hortscience 25, 14-16.\cr
Spencer JW (1971) Fourier series representation of the position of the Sun. Search 2, 172.\cr
Almorox J, Hontoria C, Benito M (2005) Statistical validation of daylength definitions for estimation of global solar radiation in Toledo, Spain. Energy Convers Manage 46, 1465-1471.\cr
Luedeling E and Brown PH, 2011. Equivalence of winter chill models for fruit and nut trees around the world.
   International Journal of Biometeorology 55, 411-421.
}
\author{
Eike Luedeling
}
\examples{
require(chillR)
data(KA_weather)
data(KA_bloom)
weather<-KA_weather
weather$Tmin<-interpolate_gaps(KA_weather$Tmin)[[1]]
weather$Tmax<-interpolate_gaps(KA_weather$Tmax)[[1]]

PLS_results_path<-paste(getwd(),"/PLS_output",sep="")

PLS_results<-PLS_pheno(
    weather_data_frame=KA_weather,
    split_month=6,   #last month in same year
    bio_data_frame=KA_bloom,
    PLS_results_path=PLS_results_path)

temps<-PLS_results$weather_file


#for the chilling and heat requirement calculations, the resulting
#output files (the image and the table) should be evaluated for likely
#candidate dates for the beginnings and ends of chilling and forcing
#periods. Chilling and forcing between these dates can then be
#summarized using the calls below.

THourly<-make_hourly_temps(latitude=50.4,year_file=temps)

}
% Add one or more standard keywords, see file 'KEYWORDS' in the
% R documentation directory.
\keyword{chillR}
