# Supplementary material for: Identification of chilling and heat requirements of cherry trees—a statistical approach
Source: Int J Biometeorol. 2012 Oct 6;57(5):679–89. doi: 10.1007/s00484-012-0594-y (PMC3745618; doi:10.1007/s00484-012-0594-y)
Supplement: Supplementary file 3 — (GZ 36.4 kb) [file 484_2012_594_MOESM3_ESM.gz › chillR/man/PLS_pheno.Rd]

\name{PLS_pheno}
\alias{PLS_pheno}
%- Also NEED an '\alias' for EACH other topic documented here.
\title{
PLS_pheno
}
\description{
This function performs a PLS regression analysis, in which yearly observations of cherry bloom are correlated with a running mean of
mean daily temperatures of a 12-month period. Side effects are outputs of two tables and one image in the PLS_results_path directory.
This function includes interpolation of missing daily temperature data, using the function interpolate_gaps from this package.
}
\usage{
PLS_pheno(weather_data_frame,bio_data_frame, split_month,
          PLS_results_path, runn_mean)
}
%- maybe also 'usage' for other objects documented here.
\arguments{
  \item{weather_data_frame}{
A data.frame of weather data, including the columns Tmin and Tmax for minimum and maximum daily temperatures. It must also include
columns Year, Month and Day to indicate the date of temperature observations.
}
  \item{bio_data_frame}{
This is a data.frame of phenological observations, such as the bloom date of cherry trees. It must consist of two columns named Year and pheno.
}
  \item{split_month}{
This is the last month of the year (indicated by a number), for which temperature data is correlated with
phenological data for the respective year. Temperatures for all later months are assigned to the previous year,
so that a total of one full year is used as independent variables in the PLS regression.
}
  \item{PLS_results_path}{
The path where PLS outputs (two tables and one image) are saved.
}
  \item{runn_mean}{
Unprocessed daily mean temperatures are typically too noisy to produce interpretable PLS outputs.
This number (which should be odd) processes running means of the daily mean temperatures,
which are then used as inputs into the PLS regression.
}
}
\value{
The result is a list of two data.frames:
weather_file: contains all inputs into the PLS analysis
PLS_output: contains the results from the PLS regression
Both data.frames are also saved as .csv tables in the PLS_results_path folder.
}
\references{
Luedeling E and Gassner A, 2012. Partial Least Squares Regression for analyzing walnut phenology in California.
   Agricultural and Forest Meteorology 158, 43-52.
Luedeling E, Kunz A and Blanke M. Identification of chilling and heat requirements of cherry trees - a statistical approach.
   International Journal of Biometeorology, 2012 or 2013.
}
\author{
Eike Luedeling
}
\examples{
require(chillR)
data(KA_weather)
data(KA_bloom)
weather<-KA_weather
weather$Tmin<-interpolate_gaps(KA_weather$Tmin)[[1]]
weather$Tmax<-interpolate_gaps(KA_weather$Tmax)[[1]]

PLS_results_path<-paste(getwd(),"/PLS_output",sep="")

PLS_results<-PLS_pheno(
    weather_data_frame=KA_weather,
    split_month=6,   #last month in same year
    bio_data_frame=KA_bloom,
    PLS_results_path=PLS_results_path)

temps<-PLS_results$weather_file

}
% Add one or more standard keywords, see file 'KEYWORDS' in the
% R documentation directory.
\keyword{chillR}
