# Supplementary material for: Identification of chilling and heat requirements of cherry trees—a statistical approach
Source: Int J Biometeorol. 2012 Oct 6;57(5):679–89. doi: 10.1007/s00484-012-0594-y (PMC3745618; doi:10.1007/s00484-012-0594-y)
Supplement: Supplementary file 3 — (GZ 36.4 kb) [file 484_2012_594_MOESM3_ESM.gz › chillR/man/stack_hourly_temps.Rd]

\name{stack_hourly_temps}
\alias{stack_hourly_temps}
%- Also NEED an '\alias' for EACH other topic documented here.
\title{
stack_hourly_temps
}
\description{
In the output of the function make_hourly_temps, hourly temperatures are listed in
columns per day. This function takes these hourly temperatures and stacks them, so that
the result is a long list of hours with the respective hourly temperatures.}
\usage{
stack_hourly_temps(hour_file)
}
%- maybe also 'usage' for other objects documented here.
\arguments{
  \item{hour_file}{
this is the output of the make_hourly_temps function
}
}
\value{
The output is a data.frame, with all columns of the input data.frame, except the Hourly temperature columns.
Additional columns are Hour (as integer) and Temp (the hourly temperature).
}
\author{
Eike Luedeling
}
\examples{
require(chillR)
data(KA_weather)
data(KA_bloom)
weather<-KA_weather
weather$Tmin<-interpolate_gaps(KA_weather$Tmin)[[1]]
weather$Tmax<-interpolate_gaps(KA_weather$Tmax)[[1]]

PLS_results_path<-paste(getwd(),"/PLS_output",sep="")

PLS_results<-PLS_pheno(
    weather_data_frame=KA_weather,
    split_month=6,   #last month in same year
    bio_data_frame=KA_bloom,
    PLS_results_path=PLS_results_path)

temps<-PLS_results$weather_file


#for the chilling and heat requirement calculations, the resulting
#output files (the image and the table) should be evaluated for likely
#candidate dates for the beginnings and ends of chilling and forcing
#periods. Chilling and forcing between these dates can then be
#summarized using the calls below.

THourly<-make_hourly_temps(latitude=50.4,year_file=temps)
THours<-stack_hourly_temps(hour_file=THourly)

    
}
% Add one or more standard keywords, see file 'KEYWORDS' in the
% R documentation directory.
\keyword{chillR}
