# Supplementary material for: Identification of chilling and heat requirements of cherry trees—a statistical approach
Source: Int J Biometeorol. 2012 Oct 6;57(5):679–89. doi: 10.1007/s00484-012-0594-y (PMC3745618; doi:10.1007/s00484-012-0594-y)
Supplement: Supplementary file 3 — (GZ 36.4 kb) [file 484_2012_594_MOESM3_ESM.gz › chillR/R/function_chilling_calculator.r]

#Chilling calculator

chilling<-function (THourly,Start_JDay,End_JDay)             #THourly is a data frame with columns Year, JDay, Hour and Temp
     {

      if(Start_JDay<End_JDay) {THourly[which(THourly$JDay>=Start_JDay&THourly$JDay<=End_JDay),"sea"]<-
                        THourly[which(THourly$JDay>=Start_JDay&THourly$JDay<=End_JDay),"Year"]} else
                        {THourly[which(THourly$JDay>=Start_JDay),"sea"]<-
                             THourly[which(THourly$JDay>=Start_JDay),"Year"]+1
                         THourly[which(THourly$JDay<=End_JDay),"sea"]<-
                             THourly[which(THourly$JDay<=End_JDay),"Year"]}
                         
      if(Start_JDay<End_JDay) {relevant_days<-Start_JDay:End_JDay} else
                              {relevant_days<-c(Start_JDay:366,1:End_JDay)}
      normal_lines<-which(!(THourly$JDay==Start_JDay&THourly$Hour==0))
      normal_lines<-normal_lines[which(normal_lines>1)]

      THourly<-THourly[which(!is.na(THourly[,"Temp"])),]

      #Chilling Hours
      CH_range<-which(THourly$Temp<=7.2&THourly$Temp>=0)
      THourly[,"CH_weights"]<-0
      THourly[CH_range,"CH_weights"]<-1
      THourly[,"CH"]<-0
#      for (nl in normal_lines) {THourly[nl,"CH"]<-THourly[nl-1,"CH"]+THourly[nl,"CH_weights"]}
      
      #Utah Model
      Utah_range_0.5<-which(THourly$Temp<=2.4&THourly$Temp>1.4|
                          THourly$Temp<=12.4&THourly$Temp>9.1)
      Utah_range_1.0<-which(THourly$Temp<=9.1&THourly$Temp>2.4)
      Utah_range_min0.5<-which(THourly$Temp<=18.0&THourly$Temp>15.9)
      Utah_range_min1.0<-which(THourly$Temp>18.0)
      THourly[,"Utah_weights"]<-0
      THourly[Utah_range_0.5,"Utah_weights"]<-0.5
      THourly[Utah_range_1.0,"Utah_weights"]<-1
      THourly[Utah_range_min0.5,"Utah_weights"]<-(-0.5)
      THourly[Utah_range_min1.0,"Utah_weights"]<-(-1)
      THourly[,"Utah_Model"]<-0
#      for (nl in normal_lines) {THourly[nl,"Utah_Model"]<-THourly[nl-1,"Utah_Model"]+THourly[nl,"Utah_weights"]}
     seasons<-unique(THourly$sea)
     seasons<-seasons[!is.na(seasons)]


#Dynamic Model
e0<-4153.5
e1<-12888.8
a0<-139500
a1<-2567000000000000000
slp<-1.6
tetmlt<-277
aa<-a0/a1
ee<-e1-e0


THourly[,"TK"]<-THourly$Temp+273
THourly[,"ftmprt"]<-slp*tetmlt*(THourly[,"TK"]-tetmlt)/THourly[,"TK"]
THourly[,"sr"]<-exp(THourly[,"ftmprt"])
THourly[,"xi"]<-THourly[,"sr"]/(1+THourly[,"sr"])
THourly[,"xs"]<-aa*exp(ee/THourly[,"TK"])
THourly[,"ak1"]<-a1*exp(-e1/THourly[,"TK"])
THourly[1,"interE"]<-0

memo<-new.env(hash=TRUE)


posi<-1
assign(x=paste(1),value=0,envir=memo)
E=0

xs<-THourly[,"xs"]
xi<-THourly[,"xi"]
ak1<-THourly[,"ak1"]
S<-ak1
S[1]<-0
E<-S
options(scipen=30)

for (l in 2:nrow(THourly))  {if(E[l-1]<1)
                              {S[l]<-E[l-1]
                               E[l]<-xs[l]-(xs[l]-S[l])*exp(-ak1[l])} else
                              {S[l]<-E[l-1]-E[l-1]*xi[l-1]
                              E[l]<-xs[l]-(xs[l]-S[l])*exp(-ak1[l])}
                             }
THourly[,"interE"]<-E


#for (l in 2:nrow(THourly))  {if(E<1)
#                              {S[l]<-E
#                              a<-xs[l]-(xs[l]-get(paste(l-1),memo))*exp(-ak1[l])
#                              assign(x=paste(l),value=a,pos=1,envir=memo)} else
#                              {S<-E-E*xi[l-1]
#                              a<-xs[l]-(xs[l]-(get(paste(l-1),memo)*(1-xi[l-1]))*exp(-ak1[l]))
#                              assign(x=paste(l),value=a,pos=1,envir=memo)}
#                             }
#THourly[,"row"]<-row(THourly)[,1]
#getstuff<-function(r) {return(get(as.character(r),memo))}
#THourly[,"interE"]<-unlist(lapply(THourly$row,getstuff))
#options(scipen=0)
THourly[which(THourly$interE<1),"delt"]<-0
THourly[which(THourly$interE>=1),"delt"]<-THourly[which(THourly$interE>=1),"interE"]*THourly[which(THourly$interE>=1),"xi"]

Stress<-1
Tb<-4
Tu<-25
Tc<-36

THourly[,"GDH_weight"]<-0
THourly[which(THourly$Temp>=Tb&THourly$Temp<=Tu),"GDH_weight"]<-Stress*(Tu-Tb)/2*
     (1+cos(pi+pi*(THourly[which(THourly$Temp>=Tb&THourly$Temp<=Tu),"Temp"]-Tb)/(Tu-Tb)))
THourly[which(THourly$Temp>Tu&THourly$Temp<=Tc),"GDH_weight"]<-Stress*(Tu-Tb)*
     (1+cos(pi/2+pi/2*(THourly[which(THourly$Temp>Tu&THourly$Temp<=Tc),"Temp"]-Tu)/(Tc-Tu)))


#summarize all models
for (sea in seasons)
    if(sea==seasons[1])
      {chillout<-data.frame(Season=paste(sea-1,"/",sea,sep=""),End_year=sea,Days=length(which(THourly$sea==sea))/24,Chilling_Hours=sum(THourly[which(THourly$sea==sea),"CH_weights"]),
      Utah_Model=sum(THourly[which(THourly$sea==sea),"Utah_weights"]),
      Chill_portions=sum(THourly[which(THourly$sea==sea),"delt"]),
      GDH=sum(THourly[which(THourly$sea==sea),"GDH_weight"])
      
      )} else
      {chillout<-rbind(chillout,
                data.frame(Season=paste(sea-1,"/",sea,sep=""),End_year=sea,Days=length(which(THourly$sea==sea))/24,Chilling_Hours=sum(THourly[which(THourly$sea==sea),"CH_weights"]),
      Utah_Model=sum(THourly[which(THourly$sea==sea),"Utah_weights"]),
      Chill_portions=sum(THourly[which(THourly$sea==sea),"delt"]),
      GDH=sum(THourly[which(THourly$sea==sea),"GDH_weight"])
      ))}

chillout<-chillout[which(chillout$Days==max(chillout$Days)|chillout$Days==max(chillout$Days)-1),]

return(chillout)

}
