# Supplementary material for: Identification of chilling and heat requirements of cherry trees—a statistical approach
Source: Int J Biometeorol. 2012 Oct 6;57(5):679–89. doi: 10.1007/s00484-012-0594-y (PMC3745618; doi:10.1007/s00484-012-0594-y)
Supplement: Supplementary file 3 — (GZ 36.4 kb) [file 484_2012_594_MOESM3_ESM.gz › chillR/R/PLS_cherries.r]

#interpolate missing temp data
#the output is a list with element [[1]] being the list of interpolated values
#                          element [[2]] is a list of all the initally missing values for tracking which values were interpolated
        
interpolate_gaps<-function(x)   #x is the name of the column to work with
            {
            suppressWarnings(x<-as.numeric(as.character(x)))
            gaps<-list()
            gap_length<-c()
            miss<-which(is.na(x))
            if(length(miss)>0)
            {for (na in 1:length(miss))
                {if(na==1) {curr<-miss[na]
                           curr_gap<-1} else
                   {if(miss[na]==miss[na-1]+1) {curr<-c(curr,miss[na])
                                              curr_gap<-curr_gap+1} else
                                              {curr<-miss[na]
                                               curr_gap<-1}}
                   if(na==length(miss))
                      {gaps[[length(gaps)+1]]<-curr
                       gap_length<-c(gap_length,curr_gap)} else
                   if(!miss[na]==miss[na+1]-1)
                      {gaps[[length(gaps)+1]]<-curr
                       gap_length<-c(gap_length,curr_gap)}}
            for (gg in 1:length(gap_length))
                {start_val<-x[min(gaps[[gg]])-1]
                end_val<-x[max(gaps[[gg]])+1]
                valdiff<-end_val-start_val
                for (gl in 1:gap_length[gg])
                   {x[gaps[[gg]][gl]]<-start_val+(valdiff/(gap_length[gg]+1))*gl}
                }}
                return(list(interp=x,missing=miss))
        }

#Basic PLS for one weather station and one data set

#sample call:
#PLS_pheno(
#    weather_file_path="D:/1201_cherry_phenology/Klein_Altendorf_weather.csv",    #daily temperature file, csv with columns Year, Month, Day, Tmax, Tmin
#    split_month=6,   #last month of the year in the year of bloom observation to be included in the analysis; all other months are taken from the previous year
#    bio_data_path="D:/1201_cherry_phenology/Klein_Altendorf_bloom.csv",   #bloom or other biological data, csv file with columns Year, pheno
#    PLS_results_path="D:/1201_cherry_phenology/PLS_results",         #output path for both image and table. Only the extension is added.
#    runn_mean=11)    #the running mean to be applied to the daily temperature data before analysis, without a running mean, results tend to be messy.


PLS_pheno<-function (weather_data_frame,bio_data_frame,split_month,PLS_results_path,runn_mean)
      {
        require(pls)
        
        weather_file<-weather_data_frame
        weather_file$Tmax<-suppressWarnings(as.numeric(as.character(weather_file$Tmax)))
        weather_file$Tmin<-suppressWarnings(as.numeric(as.character(weather_file$Tmin)))
        weather_file[which(weather_file$Tmin>weather_file$Tmax),c("Tmin","Tmax")]<-NA
       
        bio_data<-bio_data_frame
        
        
        runn_mean<-11
        
            
        Tmin_gaps<-interpolate_gaps(weather_file$Tmin)
        weather_file$Tmin<-Tmin_gaps[[1]]
        weather_file[,"Tmin_interpolated"]<-0
        weather_file[Tmin_gaps[[2]],"Tmin_interpolated"]<-1
        Tmax_gaps<-interpolate_gaps(weather_file$Tmax)
        weather_file$Tmax<-Tmax_gaps[[1]]
        weather_file[,"Tmax_interpolated"]<-0
        weather_file[Tmax_gaps[[2]],"Tmax_interpolated"]<-1
            
        weather_file[,"Tmean"]<-(weather_file$Tmax+weather_file$Tmin)/2
        
        weather_file[which(weather_file$Month<=split_month),"Season"]<-weather_file[which(weather_file$Month<=split_month),"Year"]
        weather_file[which(weather_file$Month>split_month),"Season"]<-weather_file[which(weather_file$Month>split_month),"Year"]+1
        weather_file[,"Date"]<-weather_file$Month*100+weather_file$Day
        weather_file[,"JDay"]<-strptime(paste(weather_file$Month,"/",weather_file$Day,"/",weather_file$Year,sep=""),"%m/%d/%Y")$yday+1

        #running mean
        
        ww<-weather_file[,"Tmean"]
        rr<-weather_file[,"Tmean"]        
        for (dd in 1:length(ww))
            {if (dd<ceiling(runn_mean/2))
                 {rr[dd]<-mean(ww[1:(dd+floor(runn_mean/2))])}
             if ((dd>=ceiling(runn_mean/2))&(dd<=length(ww)-ceiling(runn_mean/2)))
                 {rr[dd]<-mean(ww[(dd-floor(runn_mean/2)):(dd+floor(runn_mean/2))])}
             if (dd>(length(ww)-ceiling(runn_mean/2)))
                 {rr[dd]<-mean(ww[(dd-floor(runn_mean/2)):length(ww)])}
            }
        weather_file[,"runn"]<-rr
        
        VIP <- function(object) {
            if (object$method != "oscorespls")
                stop("Only implemented for orthogonal scores algorithm.  Refit with 'method = \"oscorespls\"'")
            if (nrow(object$Yloadings) > 1)
                stop("Only implemented for single-response models")
        
            SS <- c(object$Yloadings)^2 * colSums(object$scores^2)
            Wnorm2 <- colSums(object$loading.weights^2)
            SSW <- sweep(object$loading.weights^2, 2, SS / Wnorm2, "*")
            sqrt(nrow(SSW) * apply(SSW, 1, cumsum) / cumsum(SS))
        }
        
        seasons<-unique(weather_file$Season)
        
             for (yy in seasons)
                {yearweather<-weather_file[which(weather_file$Season==yy),]
                 weathervector<-c(yearweather$runn[1:365])
                 if(yy==seasons[1]) year_res<-weathervector else
                 year_res<-rbind(year_res,weathervector)
                 if(nrow(yearweather)==365) {labdates<-yearweather$Date;labJdates<-yearweather$JDay}
                 }
                 
                 colnames(year_res)<-c(paste("runn_",1:365,sep=""))
                          year_res<-cbind(Season=seasons,year_res)
                 data_set<-year_res
 
            suppressWarnings(bio_data<-bio_data[which(!is.na(as.numeric(as.character(bio_data$pheno)))),])
            suppressWarnings(bio<-as.numeric(as.character(bio_data$pheno)))
            indep<-as.matrix(data_set[which(data_set[,"Season"] %in% bio_data$Year),])
            indep<-indep[,2:ncol(indep)]

            PLS_output<-plsr(bio ~ indep,2,validation="CV",method="oscorespls")#    data=res_soil,validation="CV",method="oscorespls")

            out<-data.frame()
            out[1:365,"Date"]<-labdates
            out[1:365,"JDay"]<-labJdates
            out[1:365,"Coeff"]<-coef(PLS_output)
            out[1:365,"VIP"]<-VIP(PLS_output)[2,]
            colnames(out)<-c("Date","JDay","Coefficient","VIP")
            if(is.na(out[1,"VIP"])) {out[,"VIP"]<-0; out[,"coef"]<-0;nothing<-TRUE} else {nothing<-FALSE}

            color_bar_maker<-function(columns_yn,columns_quant,threshold,col1,col2,col3)
              {
               color_bars<-c(rep(NA,length(columns_yn)))
               color_bars[which(columns_yn>=threshold&columns_quant<0)]<-col1
               color_bars[which(columns_yn>=threshold&columns_quant>=0)]<-col2
               color_bars[which(!columns_yn>=threshold)]<-col3
               return(color_bars)}

            lc<-365
            leg<-1:365

            leg<-strptime(strptime("30/06/2001",format="%d/%m/%Y")+leg*86400,"%Y-%m-%d")
            tick_marks<-leg[sapply(strsplit(as.character(leg),"-"),"[",3)=="01"]
            tick_labels<-as.Date(tick_marks,origin="1999-1-2")
            tick_labels<-as.POSIXlt(tick_labels)$mon
            tick_labels<-c("Jan","Feb","Mar","Apr","May","Jun","Jul","Aug","Sep","Oct","Nov","Dec")[tick_labels+1]
            mean_clim<-colMeans(indep)
            dev_clim<-apply(indep,2,sd)


            bmp(paste(PLS_results_path,".bmp",sep=""),width=2000,height=2000,pointsize = 20)
            par(mfcol=c(3,1))
            par(mar=c(6.1,9.1,6.1,2.1))
            par(mgp=c(4, 1.5, 0))
            color_bars<-color_bar_maker(out[1:lc,"VIP"],out[1:lc,"VIP"],threshold=0.8,col1="DARK BLUE",col2="DARK BLUE",col3="DARK GREY")
            plot(leg,out[1:lc,"VIP"],main="VIP",xlab=NA,ylab=NA,xaxs="i",xaxt="n",yaxs="i",cex.lab=4,cex.axis=4,cex.main=5,type="h",col=color_bars,lwd=6)
            tick_marks<-grconvertX(tick_marks, from="user", to="user");X_coords<-grconvertX(leg, from="user", to="user")
            axis(1,lwd.ticks=3,at=tick_marks,labels=tick_labels,cex.axis=4,padj=1);axis(2,lwd.ticks=3,labels=FALSE);box(which="plot",lwd=3);
            mtext(side=2,text="VIP",line=6,cex=3)
                if(nothing) {text(x=(max(X_coords)-min(X_coords))/2+min(X_coords),y=0.5,adj=0.5,labels=("No yield produced in any model run"),cex=2)}
            color_bars<-color_bar_maker(out[1:lc,"VIP"],out[1:lc,"Coefficient"],threshold=0.8,col1="RED",col2="DARK GREEN",col3="DARK GREY")
            plot(leg,out[1:lc,"Coefficient"],main="Model coefficients",ylab=NA,xlab=NA,xaxs="i",xaxt="n",yaxs="i",cex.lab=4,cex.axis=4,cex.main=5,type="h",col=color_bars,lwd=6)
                axis(1,lwd.ticks=3,at=tick_marks,labels=tick_labels,cex.axis=4,padj=1);axis(2,lwd.ticks=3,labels=FALSE);box(which="plot",lwd=3);
            mtext(side=2,text="Model coefficient",line=6,cex=3)
 
                if(nothing) {text(x=(max(X_coords)-min(X_coords))/2+min(X_coords),y=0.5,adj=0.5,labels=("No yield produced in any model run"),cex=2)}

            color_bars<-color_bar_maker(out[1:lc,"VIP"],out[1:lc,"Coefficient"],threshold=0.8,col1="RED",col2="DARK GREEN",col3="DARK GREY")
            plot(leg,mean_clim[1:lc],main="Mean temperature",ylab=NA,xlab=NA,xaxs="i",yaxs="i",xaxt="n",cex.lab=4,cex.axis=4,cex.main=5,type="l",lwd=3,col="BLACK",ylim=c(min(mean_clim[1:lc]-dev_clim[1:lc]),max(mean_clim[1:lc]+dev_clim[1:lc])))
            arrows(X_coords,mean_clim[1:lc]+dev_clim[1:lc],X_coords,mean_clim[1:lc]-dev_clim[1:lc], angle=90, code=3,lwd=6,length=0,col=color_bars)
            lines(leg,mean_clim[1:lc],lwd=3)
                axis(1,lwd.ticks=3,at=tick_marks,labels=tick_labels,cex.axis=4,padj=1);axis(2,lwd.ticks=3,labels=FALSE);box(which="plot",lwd=3);
            mtext(side=2,text=expression('Mean temperature ('^'o'*'C)'),line=5,cex=3)
 
            dev.off()
            write.csv(out,paste(PLS_results_path,".csv",sep=""),row.names=FALSE)
            write.csv(weather_file,paste(PLS_results_path,"_interpolated_weather.csv",sep=""),row.names=FALSE)
         return(list(weather_file=weather_file,PLS_output=out))
         }


#PLS_pheno(
#    weather_file_path="D:/1201_cherry_phenology/Klein_Altendorf_weather.csv",
#    split_month=6,   #last month in same year
#    bio_data_path="D:/1201_cherry_phenology/Klein_Altendorf_bloom.csv",
#    PLS_results_path="D:/1201_cherry_phenology/PLS_results")
    
    
